# Supplementary material for: Variations of subtelomeric tandem repeats and rDNA on chromosome 1RS arms in the genus Secale and 1BL.1RS translocations
Source: BMC Plant Biol. 2022 Apr 25;22:212. doi: 10.1186/s12870-022-03598-6 (PMC9036760; doi:10.1186/s12870-022-03598-6)
Supplement: Supplementary file 8 — Additional file 8: Table S1. 1R chromosomes derived from seven species of rye and the types of their 1RS arms. [file 12870_2022_3598_MOESM8_ESM.xlsx]

## Sheet: 1RS types
Table S1. 1R chromosomes derived from seven species of rye and the types of their 1RS arms
Name of 1R	1RS type*	Name of 1R	1RS type*	Name of 1R	1RS type*	Name of 1R	1RS type*	Name of 1R	1RS type*	Name of 1R	1RS type*
PI 330965-1(1R.1)	TaiIN-200C-250C	PI 330965-4(1R.1）	TaiIC-200N-250N	PI 446244-1(1R.2）	TaiIC-200N-250C	PI 535171-6(1R.1)	TaiIN-200N-250C	PI 330965-4(1R.2)	TaiIC-200C-250C	PI 315959-9(1R.2)	TaiIN-200C-250N
PI 330965-1(1R.2)		PI 315959-2(1R.2）		PI 446244-6(1R.2）		PI 535171-10(1R.1)		PI 330965-5(1R.2)		Jinzhou-7(1R.2)
PI 330965-2(1R.1)		PI 535171-2(1R.2）		PI 446244-8(1R.2）		PI 446244-5(1R.1)		PI 330965-7(1R.2)		Jinzhou-4(1R.2)
PI 330965-3(1R.1)		PI 446244-2(1R.2）		PI 446244-11(1R.2）		PI 446244-11(1R.1)		PI 330965-8(1R.2)
PI 330965-3(1R.2)		Jinzhou-1(1R.2）		PI 446244-12(1R.2）		PI 531829-7(1R.1)		PI 330965-11(1R.1)
PI 330965-6(1R.1)		Jinzhou-3(1R.2）		PI 531829-8(1R.1）		PI 330965-2(1R.2)		PI 330965-11(1R.2)
PI 330965-6(1R.2)		PI 392065-1(1R.2）		PI 531829-10(1R.1）		PI 330965-5(1R.1）		PI 531829-7(1R.2)
PI 330965-7(1R.1)		PI 392065-8(1R.2）		PI 531829-11(1R.1）		PI 535171-1(1R.1）		Jinzhou-6(1R.2)
PI 330965-8(1R.1)		PI 392065-18(1R.1）		PI 531829-12(1R.2）		PI 535171-8(1R.2）
PI 330965-10(1R.1)		PI 392065-20(1R.1）		PI 531829-13(1R.1）
PI 330965-10(1R.2)		PI 392065-24(1R.1）		PI 531829-15(1R.1）
PI 315959-1(1R.1）		PI 392065-25(1R.1）
PI 315959-1(1R.2）		PI 392065-27(1R.2）
PI 315959-2(1R.1）		PI 392065-29(1R.1）
PI 315959-3(1R.1）		PI 392065-30(1R.1）
PI 315959-3(1R.2）
PI 315959-4(1R.1）
PI 315959-4(1R.2）
PI 315959-5(1R.1）
PI 315959-5(1R.2）
PI 315959-6(1R.1）
PI 315959-6(1R.2）
PI 315959-7(1R.1）
PI 315959-7(1R.2）
PI 315959-8(1R.1）
PI 315959-8(1R.2）
PI 315959-9(1R.1）
PI 315959-10(1R.1）
PI 315959-10(1R.2）
PI 315959-12(1R.1）
PI 315959-12(1R.2）
PI 535171-1(1R.2）
PI535171-2(1R.1）
PI 535171-3(1R.1）
PI 535171-3(1R.2）
PI 535171-4(1R.1）
PI 535171-4(1R.2）
PI 535171-5(1R.1）
PI 535171-5(1R.2)
PI 535171-6(1R.2)
PI 535171-7(1R.1）
PI 535171-7(1R.2）
PI 535171-8(1R.1）
PI 535171-9(1R.1）
PI 535171-9(1R.2）
PI 535171-10(1R.2）
PI 446244-1(1R.1）
PI 446244-2(1R.1）
PI 446244-3(1R.1）
PI 446244-3(1R.2）
PI 446244-4(1R.1）
PI 446244-4(1R.2）
PI 446244-5(1R.2）
PI 446244-6(1R.1）
PI 446244-7(1R.1）
PI 446244-7(1R.2）
PI 446244-8(1R.1）
PI 446244-12(1R.1）
Jinzhou-1(1R.1）
Jinzhou-2(1R.1）
Jinzhou-2(1R.2）
Jinzhou-3(1R.1）
Jinzhou-4(1R.1）
Jinzhou-5(1R.1）
Jinzhou-5(1R.2）
Jinzhou-6(1R.1）
Jinzhou-7(1R.1）
Jinzhou-8(1R.1）
Jinzhou-8(1R.2）
Jinzhou-9(1R.1）
Jinzhou-9(1R.2）
Jinzhou-10(1R.1）
Jinzhou-10(1R.2）
PI 531829-4(1R.1）
PI 531829-4(1R.2）
PI 531829-6(1R.1）
PI 531829-6(1R.2）
PI 531829-8(1R.2）
PI 531829-10(1R.2）
PI 531829-11(1R.2）
PI 531829-12(1R.1）
PI 531829-13(1R.2)
PI 531829-15(1R.2）
PI 531829-17(1R.1）
PI 531829-17(1R.2）
PI 392065-1(1R.1）
PI 392065-3(1R.1）
PI 392065-3(1R.2）
PI 392065-5(1R.1）
PI 392065-5(1R.2）
PI 392065-8(1R.1）
PI 392065-9(1R.1）
PI 392065-9(1R.2）
PI 392065-13(1R.1）
PI 392065-13(1R.2）
PI 392065-15(1R.1）
PI 392065-15(1R.2）
PI 392065-18(1R.2）
PI 392065-19(1R.1）
PI 392065-19(1R.2）
PI 392065-20(1R.2）
PI 392065-21(1R.1）
PI 392065-21(1R.2）
PI 392065-22(1R.1）
PI 392065-22(1R.2）
PI 392065-23(1R.1）
PI 392065-23(1R.2）
PI 392065-24(1R.2）
PI 392065-25(1R.2）
PI 392065-26(1R.1）
PI 392065-26(1R.2）
PI 392065-27(1R.1）
PI 392065-28(1R.1）
PI 392065-28(1R.2）
PI 392065-29(1R.2）
PI 392065-30(1R.2）
*TaiIN-200C-250C means 1RS dose not contain tandem repeat TaiI, and contains tandem repeats pSc200 and pSc250; TaiIC-200N-250N means 1RS contains tandem repeat TaiI, and dose not contain tandem repeats pSc200 and pSc250; TaiIC-200N-250C means 1RS contains tandem repeats TaiI and pSc250, and dose not contain tandem repeat pSc200; TaiIN-200N-250C means 1RS dos not contain tandem repeats TaiI and pS…
