# Supplementary material for: Variations of subtelomeric tandem repeats and rDNA on chromosome 1RS arms in the genus Secale and 1BL.1RS translocations
Source: BMC Plant Biol. 2022 Apr 25;22:212. doi: 10.1186/s12870-022-03598-6 (PMC9036760; doi:10.1186/s12870-022-03598-6)
Supplement: Supplementary file 10 — Additional file 10: Table 3. Information of materials used in this study. [file 12870_2022_3598_MOESM10_ESM.xlsx]

## Sheet: Table S3
Table S3. Information of materials used in this study
Serial Number	Names of Materials	Pedigree (References)
1	Chuanmai 32	1900“s” /Ning8349//1900 [6]
2	Chuanmai 35	SW1862/2469 [6]
3	Chuanmai 45	GH430/SW1862 [6]
4	Chuanmai 46	Ta193-6280/96-5429 [6]
5	Chuanmai 52	Chuanmai36/SW1862 [6]
6	Chuanmai 55	SW3243/SW8688 [6]
7	Chuanyu 16	30020/8619-10//Jinmai30 [6]
8	Chuanyu 20	SW3243//35050/21530 [6]
9	Chuanyu 21	Zhou 88114/G159 [6]
10	Chuanyu 24	Zhou88114/G394 [6]
11	Chuanyu 25	Jinding-1/41058 [6]
12	Chuannong 12	91S-23/A302 [31]
13	Chuannong 17	R14/A302 [31]
14	Mianmai 38	07146-12-1(Mianyang 92-8/88-304)//Guinong 19-4 [6]
15	Mianmai 43	07146-12-1(Mianyang 92-8/88-304)//Guinong 19-4 [6]
16	Mianmai 228	1275-1/Nei2938//99-1522 [6]
17	Mianmai 1403	Mianyang 04854/Guinong 21-1 [6]
18	Mianyang 30	Mianyang01821/83xuan13028//Mianyang0552014 [6]
19	Mianyang 32	C49S-89(CMS line)/J17（Restorers ）[6]
20	Mianyang 35	C49S-89(CMS line)/J17（Restorers ）[6]
21	Miannong 4	75-21-4/76-19//Miannong 1 [14]
22	Miannong 7	85-42/BaMai 18 [6]
23	Xikemai 1	88-304/Moxige M-212 [6]
24	Xikemai 2	ChuanYu11/Mo444xuan [6]
25	Liangmai 2	Mianyang 26/Yiyuan 2 [6]
26	Liangmai 4	N1491/N1071 [6]
27	Changmai 26	3461/Xichang16 [6]
28	Changmai 28	Xuan1712/1761 [6]
29	Changmai 30	3511/9605 [6]
30	Changmai 32	Shengyin3570/Xichang19 [6]
31	Xichang 18	（5595/Zhong7605）/(76-4/Xin76-6/Sheng301）[6]
32	Xichang 19	1712/1761 [6]
33	Xifu 12	85γ-876*85γ-118 [6]
34	Xifu 13	85γ-876*85γ-118 [6]
35	Nanmai 302	16-1/Panzaokang (https://baike.baidu.com/item/南麦302)
36	Nanmai 618	2001-43-1/Panzaokang [6]
37	Teyanmainan 88	16-1/Panzaokang [6]
38	Guohaomai 15	1227-185/99-1522&99-1572 [6]
39	Yimai 8	Yi 98-53/SW8188 (https://baike.baidu.com/item/宜麦8号)
40	Dongmai 3	Dong7 ×Yangnongpi2 [6]
41	Yumai 7	Chuanya84-2/90-125 [6]
42	Panzaokang	Unclear
43	7217	Chuannong16//Guinong21/Shenghe3295 [6]
44	04 Zhong36	Bainong 64/Zhou 11 (Zhou 8425B/Neixiang 182) [14]
45	Ai Kang 58	Zhou 11//Wenmai 6/Zhen 8960 [14]
46	Hemai 026	Zhou 8425B/Zhou 9 [14]
47	Huapei 212	Zhongyu 5/Zhou 11 [14]
48	Hongzhan 6816	Yumai 68/Zhou 16 [14]
49	Huaimai 0566	Zhoumai 13/Xinmai 9 [14]
50	Jingjiumai 10	Shangyan 98-0228/Zhoumai 12 [14]
51	Luomai 21	Zhou 13/Luomai 1 [14]
52	Luomai 22	Zhoumai 13/Yumai 49 (https://baike.baidu.com/item/洛麦22)
53	Luo 6112	Zhou 13 /Bainong 65//Zhou 13 [14]
54	Pu 96105	Zhou 8425B/Heng 904041 [14]
55	Tianhe 0591	Bainong 64/Zhou 13 [14]
56	Wankang 58	Unclear
57	Yuzhan 4	Bainong 64/Zhou 13 [14]
58	Zhengnong 21	Zhou 16/Yuzhan 1 [14]
59	Zhengyumai 033	Zhou 13/Zhongyu 5 [14]
60	Zhou 8425B	[Triticale Guangmai 74/Lianfeng 1//Shanqianmai]60C0-γ/3/An'nong7959 [14]
61	Zhou 98165	Zhou 12/Wen 6//Zhou 13 [14]
62	Zhou 9926	Zhou 12/Shan 225 [14]
63	Zhoumai 11	Zhou 8425B/Neixiang 182 [14]
64	Zhoumai 12	Zhou 8425A/SWD73295 [14]
65	Zhoumai 13	Zhou 8425B/Zhou 9 [14]
66	Zhoumai 16	Zhoumai 9/Zhou 8425B [14]
67	Zhoumai 17	Ai'zao 781/Zhou 8425B//Zhoumai 9 [14]
68	Zhoumai 22	Zhoumai 12/Wenmai 6//Zhoumai 13 (https://baike.baidu.com/item/周麦22)
69	Zhoumai 24	Zhoumai 16/Shanyou 225 (https://baike.baidu.com/item/周麦24)
70	97 Dong 96	88 Dong 26/An'yang 106-1 [14]
71	Beijing841	Beijing 18/Fengkang 4//Nongda 139 [14]
72	E'en 1	Lovrin 10/761//Sumai3 [14]
73	Heyou 1	Taigu male sterility/CA8646//CA8695/3/8131-1 [14]
74	Jingdong 8	Aurora/5238-016//Hongliang 4/3/You 7-Luo 10 [14]
75	Jinmai 45	Sarek/Linfen 3029/3/74100//Qubao-036/Xiaoyan 759 [14]
76	Huamai 8	B91-80/Nanda 2419//Huanzao 2 [14]
77	Yimai 24	Unclear
78	Lumai 14	Lovrin 13/76 (17) 6-1//76-26 [14]
79	Shan 354	Shan 16726/Shang 213 [14]
80	Shi 4185	Tal/Zhi 8094//Yumai 2/3/Yimai 26 [14]
81	Zhengmai 98	Zhongkangai/Baofeng 7228//Yumai 49 [14]
82	Zhongmai 9	Siyang 936/83 Jian 25 [14]
83	Zhongyu 5	Yi 5418/Yuxi 832 [14]
84	Lovrin 10	Abbondanza/Triumph//Bezostaja 1 [14]
85	Yannong 18	Zhong 144/Zhai 5241//Triticale Yi 8 [14]
86	Lankao 2	Unclear
87	Zhou 9	Bainong 791/Yumai 2//Lumai 1/Yanshi 4 [14]
88	Kenong 9024	Unclear
89	Kenong 199	Shi 4185/Kenong 8204 (https://baike.baidu.com/item/科农199)
90	Dong091277	Unclear
91	Han 6172	4032/Zhongyin 1(http://www.a-seed.cn/html/2016/shendingpinzhong_0125/927.html)
92	8CW	Unclear
93	Fu 418	Unclear
94	Yanzhan 4110	89 (35)-14/Ai'zao 781-4 (http://www.a-seed.cn/html/2016/shendingpinzhong_0125/2570.html)
95	Huanong 139	Unclear
96	Y3-20	Unclear
97	Y3-22	Unclear
98	Y5-5	Unclear
99	Y7-22	Unclear
100	Y12-3	Unclear
101	Y13-33	Unclear
102	Aurora	Unclear
103	Amigo	Tascosa'/3/'Wichita'//Wichita/Teewon [41]
